# Supplementary material for: LXR signaling pathways link cholesterol metabolism with risk for prediabetes and diabetes
Source: J Clin Invest. 2024 May 15;134(10):e173278. doi: 10.1172/JCI173278 (PMC11093600; doi:10.1172/JCI173278)
Supplement: Supporting data values [file jci-134-173278-s009.xlsx]

## Sheet: Data for Figure 4
Sample	Cholesterol	Cholesterol_adj	ABCG1 protein	Log2 (1+Protein)	log1pABCG1protein_adj	ABCG1 mRNA	ABCG1 mRNA_adj
1	14.52	-3.27945	417.037	8.70748742641669	10.0205	2.13225	2.34463
2	20.68	0.56388	733.634	9.52088242885645	10.0487	2.18133	2.42852
3	22.6	0.607479	1380.18	10.4316892098787	11.1305	2.66332	2.93936
4	25.97	6.58052	159.44	7.32589006103979	9.7326	2.71492	2.75244
5	9.44	-14.9532	846.695	9.72740164420041	12.5984	3.13817	3.25265
6	12.78	-3.98008	4728.29	12.2074084887064	13.5767	3.49821	3.49611
7	12.38	-10.1203	2589.11	11.3387972952708	12.2879	3.42579	3.77577
8	13.14	-4.97219	1867.76	10.8678683594615	11.593	2.10125	2.31844
9	9.89	-10.0552	2032.94	10.9900640468402	10.5156	3.65478	3.93856
10	10.05	-11.6606	2711.79	11.4055618449732	13.2921	3.24763	3.29476
11	13.47	-4.7742	2747.66	11.4245152950794	12.185	2.50667	2.69981
12	19	-0.00701063	821.233	9.68340277894425	9.38467	1.7013	1.97065
13	19.03	-5.05497	64.4171	6.03159649832521	11.2288	3.52219	3.60667
14	19.43	-4.76595	307.83	8.27066909376994	10.7428	2.81575	3.16572
15	20.16	-3.84094	2581.06	11.3343056568882	12.4128	2.55171	2.83257
16	36.18	10.6056	1071.14	10.0662775479035	11.2266	1.17608	1.54643
17	12.12	-5.90387	3175.62	11.6332768040794	12.637	2.45191	2.71049
18	12.99	-7.65346	1586.1	10.6321771742582	12.1652	2.82068	3.05344
19	13.7	-6.00526	502.325	8.97534602928711	10.7916	2.8073	3.02563
20	14.05	-6.59346	1033.46	10.0146659905375	11.7372	2.00395	2.23671
21	14.98	-9.11334	2073.36	11.0184508612172	12.5762	2.49366	2.84477
22	17.02	-0.994058	597.839	9.22602318391742	11.651	2.24178	2.43492
23	20.46	-0.193267	1815.43	10.8268865873926	11.6176	1.82856	2.12677
24	29.82	6.90338	0	0	7.81269	1.97687	2.04692
*_adj = adjustment for age, sex, and race/ethnicity
